# Supplementary material for: Dose–Response Relationships Between Physical Activity, Dietary Behaviors, and Excess Body Weight: Identification of Behavioral Risk Patterns
Source: Nutrients. 2026 Jun 28;18(13):2104. doi: 10.3390/nu18132104 (PMC13362979; doi:10.3390/nu18132104)
Supplement: Supplementary file 1 [file nutrients-18-02104-s001.zip]

Archive with 1 entries (1 files):
- nutrients-4360256-supplementary.pdf
